# Supplementary material for: How Do Joint Kinematics and Kinetics Change When Walking Overground with Added Mass on the Lower Body?
Source: Sensors (Basel). 2022 Nov 25;22(23):9177. doi: 10.3390/s22239177 (PMC9738556; doi:10.3390/s22239177)
Supplement: Supplementary file 1 [file sensors-22-09177-s001.zip]

Archive with 1 entries (1 files):
- sensors-2036491-supplementary.pdf
